# Supplementary material for: Knotted artifacts in predicted 3D RNA structures
Source: PLoS Comput Biol. 2024 Jun 20;20(6):e1011959. doi: 10.1371/journal.pcbi.1011959 (PMC11218946; doi:10.1371/journal.pcbi.1011959)
Supplement: S1 Table — (ODS) [file pcbi.1011959.s001.ods]

## Sheet: Sheet1
No	R	TS	Model	Human/Webserver	ML/nonML	Interlaces	Shallow lasso	Deep lasso	Knots
1	R1107	TS054	R1107TS054_1	Human	ML			L(S)	0_1
2	R1107	TS054	R1107TS054_3	Human	ML			L(S)	0_1
3	R1107	TS054	R1107TS054_4	Human	ML			L(S)	0_1
4	R1107	TS054	R1107TS054_5	Human	ML			L(S)	0_1
5	R1107	TS119	R1107TS119_2	Human	ML		L(L)	L(D)	0_1
6	R1107	TS119	R1107TS119_3	Human	ML			L(S)	3_1
7	R1107	TS125	R1107TS125_1	Web server	ML			L(S)	0_1
8	R1107	TS125	R1107TS125_2	Web server	ML			L(S)	0_1
9	R1107	TS125	R1107TS125_4	Web server	ML				3_1
10	R1107	TS125	R1107TS125_5	Web server	ML				3_1
11	R1107	TS128	R1107TS128_2	Human	nonML		L(L)	L(D)	0_1
12	R1107	TS163	R1107TS163_1	Web server	nonML		L(S)	L(S)	3_1
13	R1107	TS392	R1107TS392_1	Human	nonML			L(S)	0_1
14	R1107	TS392	R1107TS392_2	Human	nonML			L(S)	0_1
15	R1107	TS392	R1107TS392_3	Human	nonML			L(S)	0_1
16	R1107	TS392	R1107TS392_4	Human	nonML			L(S)	0_1
17	R1107	TS392	R1107TS392_5	Human	nonML			L(S)	0_1
18	R1107	TS416	R1107TS416_2	Human	ML			L(S)	0_1
19	R1107	TS416	R1107TS416_3	Human	ML			L(S)	0_1
20	R1108	TS119	R1108TS119_5	Human	ML			L(S)	3_1
21	R1108	TS128	R1108TS128_2	Human	nonML		L(L)	L(D)	0_1
22	R1116	TS029	R1116TS029_3	Human	ML			L(S)	0_1
23	R1116	TS035	R1116TS035_3	Web server	nonML	L&L		L(D)	0_1
24	R1116	TS035	R1116TS035_4	Web server	nonML	L&L		L(D)	0_1
25	R1116	TS035	R1116TS035_5	Web server	nonML	L&L		L(D)	0_1
26	R1116	TS177	R1116TS177_1	Human	ML			L(S)	0_1
27	R1116	TS248	R1116TS248_3	Human	nonML			L(S)	3_1
28	R1116	TS285	R1116TS285_4	Human	nonML		L(L)	L(D)	0_1
29	R1116	TS470	R1116TS470_1	Human	ML	D&D		D(D)	3_1
30	R1116	TS470	R1116TS470_2	Human	ML				3_1
31	R1116	TS470	R1116TS470_3	Human	ML	D&D,D&L		L(D)	3_1
32	R1116	TS470	R1116TS470_5	Human	ML	D&D			3_1
33	R1117	TS097	R1117TS097_1	Human	ML		L(S)		0_1
34	R1117	TS125	R1117TS125_4	Web server	ML		L(S)		0_1
35	R1126	TS029	R1126TS029_1	Human	ML				3_1
36	R1126	TS029	R1126TS029_2	Human	ML				5_2
37	R1126	TS035	R1126TS035_1	Web server	nonML		L(L)		0_1
38	R1126	TS054	R1126TS054_1	Human	ML			L(D)	0_1
39	R1126	TS076	R1126TS076_2	Human	ML	L&L			3_1
40	R1126	TS110	R1126TS110_1	Human	ML	D&D			0_1
41	R1126	TS110	R1126TS110_2	Human	ML	D&D			0_1
42	R1126	TS110	R1126TS110_3	Human	ML	D&D			0_1
43	R1126	TS128	R1126TS128_2	Human	nonML			L(D)	0_1
44	R1126	TS147	R1126TS147_5	Human	ML			L(D)	0_1
45	R1126	TS177	R1126TS177_1	Human	ML			L(D),L(S)	0_1
46	R1126	TS185	R1126TS185_1	Human	ML			L(D)	0_1
47	R1126	TS185	R1126TS185_2	Human	ML			L(D)	0_1
48	R1126	TS185	R1126TS185_4	Human	ML	D&L		L(S)	4_1
49	R1126	TS185	R1126TS185_5	Human	ML	L&L		L(D),L(S)	0_1
50	R1126	TS238	R1126TS238_1	Human	ML				12a380 or 12n307 or 7_2#5_2
51	R1126	TS238	R1126TS238_2	Human	ML				>12
52	R1126	TS238	R1126TS238_3	Human	ML				>12
53	R1126	TS239	R1126TS239_1	Web server	ML	L&L			3_1
54	R1126	TS239	R1126TS239_5	Web server	ML			D(S)	0_1
55	R1126	TS248	R1126TS248_1	Human	nonML		L(L)		0_1
56	R1126	TS416	R1126TS416_4	Human	ML				3_1
57	R1126	TS416	R1126TS416_5	Human	ML	D&D,L&L			0_1
58	R1126	TS444	R1126TS444_1	Human	nonML	D&D,D&L		D(S),L(S)	9_27
59	R1126	TS444	R1126TS444_4	Human	nonML	L&L			3_1
60	R1126	TS470	R1126TS470_1	Human	ML			L(D)	3_1
61	R1126	TS470	R1126TS470_2	Human	ML			D(S)	3_1
62	R1126	TS470	R1126TS470_3	Human	ML				3_1
63	R1126	TS470	R1126TS470_4	Human	ML			D(L),L(D)	5_1#5_2
64	R1126	TS470	R1126TS470_5	Human	ML			D(S),L(S)	>12
65	R1126	TS489	R1126TS489_1	Web server	ML	D&D,D&L		D(S),L(S)	9_27
66	R1126	TS489	R1126TS489_2	Web server	ML			D(S)	3_1
67	R1126	TS489	R1126TS489_3	Web server	ML				3_1
68	R1126	TS489	R1126TS489_4	Web server	ML			D(L),L(D)	5_1#5_2
69	R1126	TS489	R1126TS489_5	Web server	ML			D(S),L(S)	>12
70	R1126	TS490	R1126TS490_1	Human	nonML		L(L)		0_1
71	R1128	TS110	R1128TS110_1	Human	ML	D&L			7_4
72	R1128	TS238	R1128TS238_1	Human	ML				3_1
73	R1128	TS238	R1128TS238_2	Human	ML	D&D,D&L,L&L		L(D)	11a121
74	R1128	TS239	R1128TS239_3	Web server	ML			L(S)	0_1
75	R1128	TS285	R1128TS285_3	Human	nonML			D(S)	0_1
76	R1128	TS285	R1128TS285_4	Human	nonML			D(S)	0_1
77	R1128	TS392	R1128TS392_3	Human	nonML			L(D)	0_1
78	R1128	TS416	R1128TS416_4	Human	ML	D&D			0_1
79	R1128	TS470	R1128TS470_3	Human	ML			L(D)	0_1
80	R1128	TS470	R1128TS470_5	Human	ML	D&L,L&L		D(D),L(D)	0_1
81	R1128	TS489	R1128TS489_3	Web server	ML			L(D)	0_1
82	R1128	TS489	R1128TS489_5	Web server	ML	D&L,L&L		D(D),L(D)	0_1
83	R1136	TS029	R1136TS029_2	Human	ML		L(L)		0_1
84	R1136	TS029	R1136TS029_3	Human	ML				5_2
85	R1136	TS054	R1136TS054_1	Human	ML				7_2
86	R1136	TS054	R1136TS054_3	Human	ML	L&L			11n91
87	R1136	TS054	R1136TS054_4	Human	ML		L(L)		0_1
88	R1136	TS110	R1136TS110_1	Human	ML	D&D			0_1
89	R1136	TS110	R1136TS110_2	Human	ML	D&D,D&L		L(D)	0_1
90	R1136	TS110	R1136TS110_3	Human	ML		L(L)	L(D)	0_1
91	R1136	TS110	R1136TS110_4	Human	ML	D&D,D&L		D(D),D(L)	3_1
92	R1136	TS119	R1136TS119_2	Human	ML		L(L)		0_1
93	R1136	TS128	R1136TS128_4	Human	nonML	D&L		L(D)	0_1
94	R1136	TS128	R1136TS128_5	Human	nonML	D&L			0_1
95	R1136	TS147	R1136TS147_3	Human	ML			L(D)	0_1
96	R1136	TS177	R1136TS177_1	Human	ML			L(D),L(S)	0_1
97	R1136	TS185	R1136TS185_1	Human	ML				3_1
98	R1136	TS185	R1136TS185_2	Human	ML				8_1
99	R1136	TS185	R1136TS185_3	Human	ML				3_1
100	R1136	TS238	R1136TS238_1	Human	ML				TTC
101	R1136	TS238	R1136TS238_2	Human	ML				TTC
102	R1136	TS238	R1136TS238_3	Human	ML				TTC
103	R1136	TS239	R1136TS239_3	Web server	ML	D&L		L(L)	8_1
104	R1136	TS392	R1136TS392_1	Human	nonML		L(L)		0_1
105	R1136	TS416	R1136TS416_3	Human	ML	D&L		L(L)	8_1
106	R1136	TS434	R1136TS434_4	Human	nonML				3_1
107	R1136	TS444	R1136TS444_3	Human	nonML				5_2#3_1
108	R1136	TS470	R1136TS470_1	Human	ML				5_2#3_1
109	R1136	TS470	R1136TS470_2	Human	ML	D&D,L&L			>12
110	R1136	TS470	R1136TS470_3	Human	ML				4_1
111	R1136	TS470	R1136TS470_4	Human	ML				3_1
112	R1136	TS470	R1136TS470_5	Human	ML	D&L			4_1
113	R1136	TS489	R1136TS489_1	Web server	ML				5_2#3_1
114	R1136	TS489	R1136TS489_2	Web server	ML	D&D,L&L			>12
115	R1136	TS489	R1136TS489_3	Web server	ML				4_1
116	R1136	TS489	R1136TS489_4	Web server	ML				3_1
117	R1136	TS489	R1136TS489_5	Web server	ML	D&L			4_1
118	R1138	TS035	R1138TS035_4	Web server	nonML	D&D			0_1
119	R1138	TS054	R1138TS054_1	Human	ML				3_1
120	R1138	TS054	R1138TS054_3	Human	ML	L&L		L(D)	7_2
121	R1138	TS076	R1138TS076_2	Human	ML	D&D,D&L		L(D)	0_1
122	R1138	TS076	R1138TS076_3	Human	ML	L&L			0_1
123	R1138	TS076	R1138TS076_4	Human	ML	D&L			3_1
124	R1138	TS076	R1138TS076_5	Human	ML	L&L			5_2
125	R1138	TS125	R1138TS125_1	Web server	ML	D&D,D&L		L(D)	0_1
126	R1138	TS147	R1138TS147_1	Human	ML				3_1
127	R1138	TS147	R1138TS147_4	Human	ML				3_1
128	R1138	TS185	R1138TS185_1	Human	ML			L(S)	>12
129	R1138	TS185	R1138TS185_3	Human	ML				3_1
130	R1138	TS185	R1138TS185_4	Human	ML			D(S)	3_1
131	R1138	TS185	R1138TS185_5	Human	ML				3_1
132	R1138	TS227	R1138TS227_2	Human	nonML				3_1
133	R1138	TS229	R1138TS229_1	Web server	ML				TTC
134	R1138	TS229	R1138TS229_2	Web server	ML				TTC
135	R1138	TS229	R1138TS229_4	Web server	ML	L&L			5_2
136	R1138	TS235	R1138TS235_1	Human	nonML	D&D,D&L,L&L	L(L)	D(D),D(L),L(D)	12a1282
137	R1138	TS235	R1138TS235_2	Human	nonML	D&D,D&L,L&L	L(L)	D(D),L(D),L(L)	>12
138	R1138	TS238	R1138TS238_1	Human	ML				TTC
139	R1138	TS238	R1138TS238_2	Human	ML				TTC
140	R1138	TS238	R1138TS238_3	Human	ML				TTC
141	R1138	TS238	R1138TS238_4	Human	ML				TTC
142	R1138	TS239	R1138TS239_1	Web server	ML				TTC
143	R1138	TS239	R1138TS239_4	Web server	ML	L&L			5_2
144	R1138	TS239	R1138TS239_5	Web server	ML	D&D,D&L,L&L		D(D),D(L),D(S),L(D),L(L)	0_1
145	R1138	TS248	R1138TS248_4	Human	nonML	D&D			0_1
146	R1138	TS416	R1138TS416_1	Human	ML	D&D,D&L		L(D)	0_1
147	R1138	TS416	R1138TS416_4	Human	ML	L&L			5_2
148	R1138	TS434	R1138TS434_4	Human	nonML				3_1
149	R1138	TS439	R1138TS439_3	Human	ML	D&D,D&L		L(D)	0_1
150	R1138	TS439	R1138TS439_4	Human	ML	L&L			5_2
151	R1138	TS470	R1138TS470_1	Human	ML	D&D		D(S),L(D),L(S)	TTC
152	R1138	TS470	R1138TS470_2	Human	ML			D(S),L(D),L(S)	TTC
153	R1138	TS470	R1138TS470_3	Human	ML	D&L,L&L	L(S)	D(D),D(S),L(D),L(S)	TTC
154	R1138	TS470	R1138TS470_4	Human	ML				TTC
155	R1138	TS470	R1138TS470_5	Human	ML	D&L	L(S)	D(S),L(D),L(S)	TTC
156	R1138	TS489	R1138TS489_1	Web server	ML	D&D,D&L,L&L		D(D),D(S),L(D),L(S)	TTC
157	R1138	TS489	R1138TS489_2	Web server	ML			D(S),L(D),L(S)	TTC
158	R1138	TS489	R1138TS489_3	Web server	ML	D&D,D&L		D(S),L(D),L(S)	TTC
159	R1138	TS489	R1138TS489_4	Web server	ML	D&D	L(S)	D(S),L(D),L(S)	TTC
160	R1138	TS489	R1138TS489_5	Web server	ML				TTC
161	R1149	TS029	R1149TS029_2	Human	ML				3_1
162	R1149	TS097	R1149TS097_1	Human	ML			L(S)	0_1
163	R1149	TS177	R1149TS177_1	Human	ML		L(S)		0_1
164	R1156	TS029	R1156TS029_2	Human	ML				3_1
165	R1156	TS054	R1156TS054_5	Human	ML			L(S)	0_1
166	R1156	TS119	R1156TS119_5	Human	ML			L(S)	0_1
167	R1156	TS177	R1156TS177_1	Human	ML		L(L)		0_1
168	R1156	TS235	R1156TS235_5	Human	nonML			L(D),L(S)	0_1
169	R1189	TS238	R1189TS238_1	Human	ML	D&D	L(S)	D(S),L(D)	3_1
170	R1190	TS185	R1190TS185_2	Human	ML			L(S)	0_1
171	R1190	TS235	R1190TS235_3	Human	nonML		L(L)	L(D)	0_1
172	R1190	TS238	R1190TS238_2	Human	ML	D&D	L(S)	D(S),L(D)	3_1
